# Supplementary material for: Linking global drivers of agricultural trade to on-the-ground impacts on biodiversity
Source: Proc Natl Acad Sci U S A. 2019 Oct 28;116(46):23202–8. doi: 10.1073/pnas.1905618116 (PMC6859333; doi:10.1073/pnas.1905618116)
Supplement: Supplementary File [file pnas.1905618116.sd01.txt]

# This file contains the R code used in the analyses for Green et al. (2019). "Linking global drivers of agricultural trade to on-the-ground impacts on biodiversity."
# Please direct questions regarding the code, input files to Jonathan Green, Stockholm Environment Institute - York, Department of Environment and Geography, University of York.
# Email: jonathan.green~york.ac.uk

#################
##
## Note that for clarity, the code for each set of figures or analyses is independent. This makes it clunky and it has lots of repetition. For example reading in data and creating functions are repeated between sections.
## 
#################


######################################################################################################################
#######################################################################################################################
######################################################################################################################
## Table S3: Goias exporters - calculate values for table S3
######
##
rm(list=ls())
# get package libraries
library(tidyverse)
library(lubridate)
library(aws.s3)
library(aws.signature)
library(directlabels)

# set aws credentials ---------------------------------------------------------
aws.signature::use_credentials()

# read trase data
aws.s3::s3load("SUBNATIONAL/BRAZIL/SOY/V2.3/BRAZIL_SOY_V2.3.rdata", bucket = "trase-results")

## Calculate values for table S3
mypath <- "dataforgoias2011.csv"
brazil_soy %>%
  filter(YEAR %in% c(2011:2011)) %>%  # subset to include particular years (here just 2011) 
  filter(STATE == "GOIAS") %>% # subset to include only Goias state
  filter(COUNTRY != "BRAZIL") %>% # exclude domestic supply
  group_by(EXPORTER) %>%  # aggregate by exporter
  summarise(SOY_TONS = sum(SOY_TONS)) %>%  # calculate tons of soy per exporter
  mutate(prop = (SOY_TONS / sum(SOY_TONS))*100) %>% # calculate as a percentage of all soy exports
  #top_n(5) %>% # set this if want to look at only top (few)e.g.) 5 exporters
  arrange(desc(SOY_TONS)) %>% # arrange by largest to smallest exporter
  readr::write_csv(mypath, na="") %>% # write data to file
  View # view data

#######################################################################################################################
#############################################################################################################################
# CODE FOR PRODUCING FIGURE 4: Chord diagrams showing alignment of government commitments with the sustainability goals of key traders. 
#
############
###
rm(list=ls())
trase_direct<-read.csv(header=T, 
                   sep=",", fileEncoding = "latin1",
                   "trase_data.csv")
## Sort factor levels for company names
trase_direct$exporter<-factor(trase_direct$exporter, levels=sort(levels(trase_direct$exporter), decreasing=F))

# select subset of year(s) and remove non-cerrado municipalities
trase_direct<-trase_direct[which(trase_direct$year=="2011"),]
trase_direct<-trase_direct[which(trase_direct$biome=="CERRADO"),]

# Set countries of interest (e.g. amsterdam declarations countries)
countries<-c("Denmark","France","Germany","Italy","Netherlands","Norway","United Kingdom")
# choose which exporters to represent in chord diagram. Here we choose (for each of the countries listed above) the top 3 exporters.
topx<-3
tab.top.exporters<-data.frame(row.names=c(1:topx))
x<-0

# Loop to pull out top traders for each country
for (country in countries){
  x<-x+1
  print(country)
  temp<-droplevels(subset(trase_direct, import_country==country))
  temp2<-aggregate(as.numeric(temp$soy_equiv),by=list(temp$exporter),FUN=sum)
  colnames(temp2)<-c("exporter", "soy_equiv")
  temp3<-temp2[rev(order(temp2$soy_equiv)),]
  temp3$percent<-(temp3$soy_equiv/(sum(temp3$soy_equiv)))*100
  tab.top.exporters<-cbind(tab.top.exporters,temp3[c(1:topx),c(1,3)])
  colnames(tab.top.exporters)[x]<-country
  x<-x+1
  colnames(tab.top.exporters)[x]<-paste(country,"% imports")
  temp4<-levels(droplevels(temp3$exporter[c(1:topx)]))
  if(x<3){
    list.top.exporters<-temp4
  }
  if(x>2){
    temp5<-temp4[!temp4 %in% list.top.exporters]
    list.top.exporters<-c(list.top.exporters, temp5)
  }
  
  rm(temp, temp2, temp3, temp4, temp5)
}
# Look at outputs (table with values plus list of top exporter names)
print(tab.top.exporters)
print(list.top.exporters)

write.csv(tab.top.exporters,file = "toptenexporters.csv") # write to .csv

# subset trase data to just amsterdam declaration countries
df_amdec_topexp<- trase_direct[trase_direct$import_country %in% countries, ]
temp<-levels(df_amdec_topexp$exporter)
others<-temp[!temp %in% list.top.exporters]
levels(df_amdec_topexp$exporter) <- c(levels(df_amdec_topexp$exporter),"Other")
for (i in others){
  df_amdec_topexp$exporter[df_amdec_topexp$exporter==i]<-"Other"
}
df_amdec_topexp<-droplevels(df_amdec_topexp)

# aggregate by exporter and country of import
df_amdec_agg<-aggregate(df_amdec_topexp$soy_equiv,by=list(df_amdec_topexp$exporter,df_amdec_topexp$import_country),FUN=sum)
colnames(df_amdec_agg)<-c("exporter", "country", "soy_equiv")
df_amdec_agg<-df_amdec_agg[(order(df_amdec_agg$country)),]

#install.packages("circlize")
library(circlize)

##########################################
# create chord diagrams
# set the order of appearance for consuming countries 
order_cons<-c("Denmark","France","Germany","Italy","Netherlands","Norway","United Kingdom")
# set colours for chords (these reflect the order in which they appear in the matrices)
grid_col = c(Denmark="gray69",
             France="gray69",
             Germany="gray69",
             Italy="gray69",
             Netherlands="gray69",
             Norway="gray69",
             "United Kingdom"="gray69",
             Other ="gray77", 
             ADM ="#c7e9c0", 
             Amaggi ="#a1d99b", 
             Bunge ="#74c476", 
             Cargill ="#31a354", 
             "Louis Dreyfus" ="#006d2c", 
             Granol ="#7f2704", 
             "Amaggi & Ld Commodities" ="#f16913", 
             "Cervejaria Petropolis" ="#a63603", 
             "Agrex Inc" ="#fdd0a2", 
             Caramuru ="#d94801")

#########################################
# Create plots (chord diagrams, coloured by zero-deforestation commitments
tiff(file="trasedata_AMDEC_2011_cerrado prod only_ZDcommitments.tif",
     width=80,
     height=80,
     units="mm",
     res=600
)
par(xpd=TRUE)

m<-df_amdec_agg
## Note that the next three lines of code are simply to put the chord links so that they order from companies with zero deforestation commitments through to those that don't.
m2<-m[order(m$exporter),]
m3<-m2[c(1:4,15:18,21:25,33:37,5:14,19,20,26:32,38:41),]
m<-"m3"
rm(m2, m3)

circos.clear()  # make sure circlize parameters are clear before plotting
# set local parameters
circos.par(gap.after = c(rep(2, length(list.top.exporters)), 20, rep(2, length(countries)-1), 20), # set gaps between sectors 
           start.degree=-97, # set starting point (default is to have producing states at bottom and consumers top)
           cell.padding=c(0,0,0,0),
           canvas.xlim=c(-1,1),
           canvas.ylim=c(-1,1)
) 
company_zd<-c("Louis Dreyfus","Cargill","Bunge","Amaggi","ADM") # identify countries in dataframe with zerodeforestation commitments
company_no_zd<-c("Granol", "Cervejaria Petropolis","Caramuru","Amaggi & Ld Commodities","Agrex Inc") # and those without.
order_prod<-c("Other",rev(company_no_zd[order(company_no_zd)]),rev(company_zd[order(company_zd)]))  # set the order of appearance for consuming countries (alphabetical)
chordDiagram(m,
             transparency = 0.5,
             order= c(order_prod, order_cons),
             grid.col = grid_col,
             annotationTrack = "grid",
             annotationTrackHeight = c(0.01),
             preAllocateTracks = list(track.height = min(strwidth(unlist(dimnames(m))))))

# Some fiddly code to play around with country and company names
circos.track(track.index = 1, panel.fun = function(x, y) {
  xlim = get.cell.meta.data("xlim")
  xplot = get.cell.meta.data("xplot")
  ylim = get.cell.meta.data("ylim")
  if (get.cell.meta.data("sector.index")=="Denmark"){sector.name<-""
  } else {
    if (get.cell.meta.data("sector.index")=="Italy"){sector.name<-""
    } else {
      if (get.cell.meta.data("sector.index")=="United Kingdom"){sector.name<-"UK"
      } else {
        if (get.cell.meta.data("sector.index")=="Amaggi & Ld Commodities"){sector.name<-""
        } else {
          if (get.cell.meta.data("sector.index")=="Agrex Inc"){sector.name<-"Agrex"
          } else {
            if (get.cell.meta.data("sector.index")=="Louis Dreyfus"){sector.name<-"Louis\nDreyfus"
            } else {
              if (get.cell.meta.data("sector.index")=="Caramuru"){sector.name<-""
              } else {
                if (get.cell.meta.data("sector.index")=="Norway"){sector.name<-""
                } else {
                  if (get.cell.meta.data("sector.index")=="Cervejaria Petropolis"){sector.name<-""
                  } else {
                    sector.name = get.cell.meta.data("sector.index")
                  }
                }
              }
            }
          }
        }
      }
    }
  }
  
  if(abs(xplot[2] - xplot[1]) < 10) {
    circos.text(mean(xlim), ylim[1], sector.name, facing = "downward", cex=0.5,
                niceFacing = TRUE, offset = c(0.05), pos=2, col = "black")
  } else {
    circos.text(mean(xlim), ylim[1], sector.name, facing = "inside", cex=0.5,
                niceFacing = TRUE, adj = c(0.5, 0), col= "black")
  }
}, bg.border = NA)

text(0.25,.96,"Denmark", cex=0.5)
text(0.87,0.42,"Italy", cex=0.5)
text(0.61,-0.8,"Norway", cex=0.5)
text(-1.,-0.46,"Amaggi & Ld\nCommodities", cex=0.5)
text(-0.86,-0.59,"Caramuru", cex=0.5)
text(-0.79,-0.74,"Cervejaria\nPetropolis", cex=0.5)

circos.clear()  # clear parameters
lines(c(0.015, 0.015), c(-1, 1), type="l", lwd=0.5, lty=3, col = gray)

dev.off()
##########################################


#######################################################################################################################
#############################################################################################################################
# CODE FOR PRODUCING FIGURE 1d, 1e and 1f:
# 1d (Impact on endemic biodiversity, plotted against embedded consumption of Cerrado-sourced soy); 
# 1e (Comparison of biodiversity impact attributed to direct imports to AD countries vs final consumption); and
# 1f (Sectoral and country-wise differences in impacts for AD countries)
############
###
rm(list=ls())
library(cowplot)
library(stringi)
library(ggplot2)

# set output file path 
fig1_path <- "figure_1_footprints.tif"

# read in data

# read in biodiversity impact data
# these .csv files detail for each municipality the summed losses for the species (or group of species) between 2000 and 2010.
# Column headings: CD_GEOCMU (municipality code); AREA (in this case, it is the marginal decline in probability of persistence, but could also be the raw values for decline in ESH)
end_spp_impact<-read.csv(header=T,
                         sep=",",
                         "all_end_spp_munic_zonal.csv")

# read in trase data
trase<-read.csv(header=T,
                       sep=",", #fileEncoding="latin1",
                       "trase_data.csv")

# Read IOTA data for all sectors into one dataframe but split into sectors
# i.e. EU28 Dairy; EU28 Beef; EU28 Meat; EU28 Other...
# files contain columns: mu_code (municipality code); then a separate column for each of 140 countries or regions recording mass of soy (tons) consumed from each municipality (row)
beef_cons<-read.csv(header=T, 
                    sep=",",
                    "BRA_mun_level_prod_for_2011_GLOBAL_consump_ESTIMATE_cattle_meat.csv")
dairy_cons<-read.csv(header=T,
                     sep=",",
                     "BRA_mun_level_prod_for_2011_GLOBAL_consump_ESTIMATE_dairy.csv")
meat_cons<-read.csv(header=T,
                    sep=",",
                    "BRA_mun_level_prod_for_2011_GLOBAL_consump_ESTIMATE_other_meat.csv")
othersector_cons<-read.csv(header=T,
                           sep=",",
                           "BRA_mun_level_prod_for_2011_GLOBAL_consump_ESTIMATE_other_sectors.csv")

# Read data for state and municipality codes
# Columns: mucode_ibge (municipality code); fed_code (the two-letter code denoting the state which the municipality is within)
codes<-read.csv(header=T,
                sep=",",
                "all_municipalities_codes.csv")

#########################################
# Create functions
#########
# Function to REPLACE NAs and Calculate weighted impact of consumption
calc_impacts<-function(x){
  x$rowsum<-rowSums(x[,sectors])
  x[sectors] <- (x[sectors]/x$rowsum) * x$tot_bd_impact
  # replace NaN with zero
  x[is.na(x)] <- 0
  return<-x
}
#########################################

# Merge state data with iota output
##########
# add state information to IOTA output
beef_cons<-merge(beef_cons, codes, by.x="mu_code", by.y="mucode_ibge", all.x=TRUE)
dairy_cons<-merge(dairy_cons, codes, by.x="mu_code", by.y="mucode_ibge", all.x=TRUE)
meat_cons<-merge(meat_cons, codes, by.x="mu_code", by.y="mucode_ibge", all.x=TRUE)
othersector_cons<-merge(othersector_cons, codes, by.x="mu_code", by.y="mucode_ibge", all.x=TRUE)

#####
# Aggregate based on regions of interest (columns) and states of production (rows)
##########

# set consumption region aggregation
v1<-(names(beef_cons[,2:141])) # get list of country codes
v_NLD<-c("NLD") # Netherlands
v_DNK<-c("DNK") # etc
v_GBR<-c("GBR") # 
v_ITA<-c("ITA") # 
v_NOR<-c("NOR") # 
v_FRA<-c("FRA") # 
v_DEU<-c("DEU") #

v_ROW<-v1[!v1 %in% c(v_FRA, # Everywhere else (Rest of world)
                     v_DEU,
                     v_GBR,
                     v_NLD,
                     v_DNK,
                     v_ITA,
                     v_NOR)]

# Function to aggregate by producing state and by consumption region                    
agg.chord<-function(x){
  df_nld<-x#aggregate(x[v_NLD],by=x[c2],FUN=sum)
  df_nld$netherlands<-df_nld$NLD
  
  df_gbr<-x#aggregate(x[v_GBR],by=x[c2],FUN=sum)
  df_gbr$greatbritain<-df_gbr$GBR
  
  df_ita<-x#aggregate(x[v_ITA],by=x[c2],FUN=sum)
  df_ita$italy<-df_ita$ITA
  
  df_dnk<-x#aggregate(x[v_DNK],by=x[c2],FUN=sum)
  df_dnk$denmark<-df_dnk$DNK
  
  df_nor<-x#aggregate(x[v_NOR],by=x[c2],FUN=sum)
  df_nor$norway<-df_nor$NOR
  
  df_deu<-x#aggregate(x[v_DEU],by=x[c2],FUN=sum)
  df_deu$germany<-df_deu$DEU
  
  df_fra<-x#aggregate(x[v_FRA],by=x[c2],FUN=sum)
  df_fra$france<-df_fra$FRA
  
  df_row<-x#aggregate(x[v_ROW],by=x[c2],FUN=sum)
  df_row$RoW<-rowSums(df_row[,v_ROW])
  head(df_deu)
  data_agg<-merge(df_nld[, c(1,ncol(df_nld))], df_gbr[, c(1,ncol(df_gbr))], by.x="mu_code", by.y="mu_code", all.x=TRUE) # merge two regions
  data_agg<-merge(data_agg, df_ita[, c(1,ncol(df_ita))], by.x="mu_code", by.y="mu_code", all.x=TRUE) # add another region
  data_agg<-merge(data_agg, df_dnk[, c(1,ncol(df_dnk))], by.x="mu_code", by.y="mu_code", all.x=TRUE) # add another region
  data_agg<-merge(data_agg, df_nor[, c(1,ncol(df_nor))], by.x="mu_code", by.y="mu_code", all.x=TRUE) # add another region
  data_agg<-merge(data_agg, df_deu[, c(1,ncol(df_deu))], by.x="mu_code", by.y="mu_code", all.x=TRUE) # add another region
  data_agg<-merge(data_agg, df_fra[, c(1,ncol(df_fra))], by.x="mu_code", by.y="mu_code", all.x=TRUE) # add another region
  data_agg<-merge(data_agg, df_row[, c(1,ncol(df_row),ncol(df_row)-1)], by.x="mu_code", by.y="mu_code", all.x=TRUE) # add another region
  
  return<-data_agg
}

beef_cons_byregion<-agg.chord(beef_cons)
dairy_cons_byregion<-agg.chord(dairy_cons)
meat_cons_byregion<-agg.chord(meat_cons)
othersect_cons_byregion<-agg.chord(othersector_cons)

# Get sums for each consuming region and put into 'master' dataframe
##########
cons_beef<-colSums(beef_cons_byregion[,2:9])
df_master<-data.frame(cons_beef)
df_master$consuming_region<-row.names(df_master)
df_master<-df_master[,c(2,1)]

cons_dairy<-data.frame(colSums(dairy_cons_byregion[,2:9]))
names(cons_dairy) <- "cons_dairy"
cons_dairy$country<-row.names(cons_dairy)

cons_meat<-data.frame(colSums(meat_cons_byregion[,2:9]))
names(cons_meat) <- "cons_meat"
cons_meat$country<-row.names(cons_meat)

cons_othersect<-data.frame(colSums(othersect_cons_byregion[,2:9]))
names(cons_othersect) <- "cons_othersect"
cons_othersect$country<-row.names(cons_othersect)

df_master<-merge(df_master, cons_dairy[,c(1:2)], by.x="consuming_region", by.y="country", all.x=TRUE) # add another region
df_master<-merge(df_master, cons_meat[,c(1:2)], by.x="consuming_region", by.y="country", all.x=TRUE) # add another region
df_master<-merge(df_master, cons_othersect[,c(1:2)], by.x="consuming_region", by.y="country", all.x=TRUE) # add another region

# Check data
print(df_master)

# Merge sectoral consumption data frames
colnames(beef_cons_byregion)[2:9]<-paste("beef", colnames(beef_cons_byregion)[2:9], sep = "_")
colnames(dairy_cons_byregion)[2:9]<-paste("dairy", colnames(dairy_cons_byregion)[2:9], sep = "_")
colnames(meat_cons_byregion)[2:9]<-paste("meat", colnames(meat_cons_byregion)[2:9], sep = "_")
colnames(othersect_cons_byregion)[2:9]<-paste("othersect", colnames(othersect_cons_byregion)[2:9], sep = "_")

df_consumption<-merge(beef_cons_byregion[,c(1:9)], dairy_cons_byregion[,c(1:9)], by.x="mu_code", by.y="mu_code", all.x=TRUE) # add another region
df_consumption<-merge(df_consumption, meat_cons_byregion[,c(1:9)], by.x="mu_code", by.y="mu_code", all.x=TRUE) # add another region
df_consumption<-merge(df_consumption, othersect_cons_byregion, by.x="mu_code", by.y="mu_code", all.x=TRUE) # add another region

############# get impact data for endemic species
df_consumption_endspp<-merge(df_consumption, end_spp_impact[,c(1,5)], by.x="mu_code", by.y="cd_geocmu", all.x=TRUE) # add another region
df_consumption_endspp[c(1:3),]

df_consumption_endspp$sum[is.na(df_consumption_endspp$sum)] <- 0
df_consumption_endspp$tot_bd_impact<-df_consumption_endspp$sum
df_consumption_endspp<- subset(df_consumption_endspp, select = -sum)

sectors<-(names(df_consumption_endspp[,2:33]))
df_bd_impacts_endspp<-calc_impacts(df_consumption_endspp)

sum(df_bd_impacts_endspp[,c(2:33)])
sum(end_spp_impact[,5])

# now get colsums and add into df_master
impact_bysectors<-colSums(df_bd_impacts_endspp[,c(2:(ncol(df_bd_impacts_endspp)-3))])
table<-data.frame(impact_bysectors)
table$country<-substring(rownames(table), regexpr("_", rownames(table)) + 1)
table$sector<-substring(rownames(table), 1, regexpr("_", rownames(table))-1)

# add beef impacts
df_master<-merge(df_master, table[table$sector=="beef",c(1:2)], by.x="consuming_region", by.y="country", all.x=TRUE) # add
colnames(df_master)[ncol(df_master)]<-"beef_end_bd_impact"

# add dairy impacts
df_master<-merge(df_master, table[table$sector=="dairy",c(1:2)], by.x="consuming_region", by.y="country", all.x=TRUE) # add
colnames(df_master)[ncol(df_master)]<-"dairy_end_bd_impact"

# add meat impacts
df_master<-merge(df_master, table[table$sector=="meat",c(1:2)], by.x="consuming_region", by.y="country", all.x=TRUE) # add
colnames(df_master)[ncol(df_master)]<-"meat_end_bd_impact"

# add othersector impacts
df_master<-merge(df_master, table[table$sector=="othersect",c(1:2)], by.x="consuming_region", by.y="country", all.x=TRUE) # add
colnames(df_master)[ncol(df_master)]<-"othersect_end_bd_impact"

print(df_master)
names(df_master)

# rearrange df_master so that sector is specified in a single column
df_master_2<-df_master[,c(1,2,6)]#,14)]
colnames(df_master_2)<-c("consuming_region","consumption", "end_bd_impact")#,"pop")
df_master_2$sector<-"beef"

temp<-df_master[,c(1,3,7)]#,14)]
colnames(temp)<-c("consuming_region","consumption", "end_bd_impact")#, "pop")
temp$sector<-"dairy"
df_master_2<-rbind(df_master_2, temp) 

temp<-df_master[,c(1,4,8)]#,14)]
temp
colnames(temp)<-c("consuming_region","consumption", "end_bd_impact")#, "pop")
temp$sector<-"meat"
df_master_2<-rbind(df_master_2, temp) 

temp<-df_master[,c(1,5,9)]#,14)]
temp
colnames(temp)<-c("consuming_region","consumption", "end_bd_impact")#, "pop")
temp$sector<-"othersect"
df_master_2<-rbind(df_master_2, temp) 


# Rescale impacts to fall between O and 1 and calculate percentate of global impacts per row.
df_master_3<-df_master_2
df_master_3$Impact.Index<-(df_master_3$end_bd_impact - min(df_master_3$end_bd_impact)) * (1 - 0) / (max(df_master_3$end_bd_impact) - min(df_master_3$end_bd_impact)) + 0
(df_master_3)

df_master_3$footprint_perc<-(df_master_3$end_bd_impact/sum(df_master_3$end_bd_impact)) * (100)
(df_master_3)

df_master_3["national_perc"]<-NA
df_master_3$national_perc[which(df_master_3$consuming_region=="denmark")]<-(df_master_3$end_bd_impact[which(df_master_3$consuming_region=="denmark")]/sum(df_master_3$end_bd_impact[which(df_master_3$consuming_region=="denmark")])) * (100)
df_master_3$national_perc[which(df_master_3$consuming_region=="france")]<-(df_master_3$end_bd_impact[which(df_master_3$consuming_region=="france")]/sum(df_master_3$end_bd_impact[which(df_master_3$consuming_region=="france")])) * (100)
df_master_3$national_perc[which(df_master_3$consuming_region=="germany")]<-(df_master_3$end_bd_impact[which(df_master_3$consuming_region=="germany")]/sum(df_master_3$end_bd_impact[which(df_master_3$consuming_region=="germany")])) * (100)
df_master_3$national_perc[which(df_master_3$consuming_region=="RoW")]<-(df_master_3$end_bd_impact[which(df_master_3$consuming_region=="RoW")]/sum(df_master_3$end_bd_impact[which(df_master_3$consuming_region=="RoW")])) * (100)
df_master_3$national_perc[which(df_master_3$consuming_region=="greatbritain")]<-(df_master_3$end_bd_impact[which(df_master_3$consuming_region=="greatbritain")]/sum(df_master_3$end_bd_impact[which(df_master_3$consuming_region=="greatbritain")])) * (100)
df_master_3$national_perc[which(df_master_3$consuming_region=="italy")]<-(df_master_3$end_bd_impact[which(df_master_3$consuming_region=="italy")]/sum(df_master_3$end_bd_impact[which(df_master_3$consuming_region=="italy")])) * (100)
df_master_3$national_perc[which(df_master_3$consuming_region=="netherlands")]<-(df_master_3$end_bd_impact[which(df_master_3$consuming_region=="netherlands")]/sum(df_master_3$end_bd_impact[which(df_master_3$consuming_region=="netherlands")])) * (100)
df_master_3$national_perc[which(df_master_3$consuming_region=="norway")]<-(df_master_3$end_bd_impact[which(df_master_3$consuming_region=="norway")]/sum(df_master_3$end_bd_impact[which(df_master_3$consuming_region=="norway")])) * (100)

# Check this has worked
head(df_master_3)
sum(df_master_3$footprint_perc)
sum(df_master_3$national_perc)

## make list of Amsterdam Declaration Countries
countries<-c("netherlands","greatbritain","italy","france","norway","germany","denmark","RoW")

# create dataframe with sums for each country
country_sums<-data.frame("country"=character(),
                         "end_sum_country_impact"=double(),
                         stringsAsFactors=FALSE)
# populate dataframe
for (country in countries) {
  temp_sum<-sum(df_master_3$footprint_perc[which(df_master_3$consuming_region==country)])
  new<-data.frame("country" = country, "end_sum_country_impact" = temp_sum)
  country_sums<-rbind(country_sums, new)
}

# Arrange data for bar plot
df_bar<-df_master_3[,c(1,2,3,4,5,6,7)]
df_bar$sector[df_bar$sector=="meat"]<-"other meat"
# set order of countries
country_sums[rev(order(country_sums$end_sum_country_impact)),]
df_bar$consuming_region <-factor(df_bar$consuming_region, 
                                 levels = c("germany", "greatbritain", "france", "netherlands", "italy", "denmark", "norway", "RoW"))
df_bar$sector <-factor(df_bar$sector, 
                       levels = c("othersect", "dairy", "beef", "other meat"))
# subset bar plot data to only include Amsterdam Declaration countries, and to exclude all sectors except dairy, beef, and other meat. 
df_bar<-df_bar[which(df_bar$sector!="othersect"),]
df_bar<-df_bar[which(df_bar$consuming_region!="RoW"),]
df_bar$sector <-factor(df_bar$sector, 
                        levels = c( "beef", "dairy","other meat"))

##############################################################################################
#########################
# Create plot (Fig. 1f in manuscript)
###########
p <-ggplot(df_bar, aes(consuming_region, national_perc))

bars_sectoral<-p +geom_bar(stat = "identity", aes(fill = df_bar$sector), width = 0.7)+#, position = "dodge")+
  scale_fill_manual(values=c("#969696","#f0f0f0", "#bdbdbd"), labels = c("Beef","Dairy","Other meat"),
                    guide = guide_legend(keywidth=.8, keyheight=.6, title = "",title.theme=element_text(size = 7, colour = "black",angle = 0)))+
  scale_x_discrete(name=expression(''),labels=c("Germany", "Great\nBritain", "France", "Nether-\nlands","Italy","Denmark","Norway","RoW"))+
  scale_y_continuous(name="Sectoral impact (% of all sectors)", breaks=c(0,10,20,30,40,50), labels=c("0","10","20","30","40","50"), limits = c(-1, 52))+
  theme(axis.text=element_text(size=5),
        legend.position=c(0.,0.965),
        axis.title=element_text(size=6),
        legend.text = element_text(size=5),
        plot.margin = unit(c(0.1,-0,-0.05,0.), "cm"))+
  annotate("text", x = 1, y = -0.9, size=2., label = paste(round(country_sums$end_sum_country_impact[which(country_sums$country=="germany")],1),"%",sep=""))+ 
  annotate("text", x = 2, y = -0.9, size=2., label = paste(round(country_sums$end_sum_country_impact[which(country_sums$country=="greatbritain")],1),"%",sep=""))+ 
  annotate("text", x = 3, y = -0.9, size=2., label = paste(round(country_sums$end_sum_country_impact[which(country_sums$country=="france")],1),"%",sep=""))+ 
  annotate("text", x = 4, y = -0.9, size=2., label = paste(round(country_sums$end_sum_country_impact[which(country_sums$country=="netherlands")],1),"%",sep=""))+ 
  annotate("text", x = 5, y = -0.9, size=2., label = paste(round(country_sums$end_sum_country_impact[which(country_sums$country=="italy")],1),"%",sep=""))+ 
  annotate("text", x = 6, y = -0.9, size=2., label = paste(round(country_sums$end_sum_country_impact[which(country_sums$country=="denmark")],1),"%",sep=""))+ 
  annotate("text", x = 7, y = -0.9, size=2., label = paste(round(country_sums$end_sum_country_impact[which(country_sums$country=="norway")],1),"%",sep=""))#+ 

###########################################################################
##################################
# Now look at direct imports vs embedded consumption
############

# First subset trase data to select just trade in 2011 and to remove production/export from all non-Cerrado municipalities
trase<-trase[which(trase$year=="2011"),]
trase<-trase[which(trase$biome=="CERRADO"),]

levels(trase$import_country) # check names of countries
list.adf<-c("UNITED KINGDOM", "NETHERLANDS", "ITALY", "NORWAY", "FRANCE", "GERMANY", "DENMARK") # names of amsterdam declaration countries

trase$import_country <- factor(trase$import_country, levels = c(levels(trase$import_country), "Other")) # need to add "other" as a new factor level
trase$import_country[!(trase$import_country %in% list.adf)] <- "Other" # recode non-Amsterdam Declaration countries to 'other'
trase$import_country<-droplevels(trase$import_country) # drop factor levels

# aggregate by municipality and country of import
df_agg<-aggregate(trase$soy_equiv,by=list(trase$import_country, trase$brmue250gc_code),FUN=sum)

# check data
levels(df_agg$country)
nrow(df_agg)
head(df_agg)

colnames(df_agg)<-c("country", "mu_code", "soy_equiv") # rename columns
df_agg<-df_agg[(order(df_agg$mu_code)),] # reorder dataframe

# Split data addording to country of import, then merge to get into format for plot
test<-split(df_agg, df_agg$country)

xx<-merge(x=test$Other, y=test$DENMARK, by.x="mu_code", by.y="mu_code", all.x = TRUE, all.y = TRUE)
nrow(test$DENMARK)
nrow(na.omit(xx))
head(xx)
xx<-xx[,c(1,3,5)]
colnames(xx)<-c("mu_code","other", "denmark")

xx<-merge(x=xx, y=test$NORWAY, by.x="mu_code", by.y="mu_code", all.x = TRUE, all.y = TRUE)
head(xx)
xx<-xx[,c(1:3,5)]
colnames(xx)<-c("mu_code","other", "denmark", "norway")

xx<-merge(x=xx, y=test$ITALY, by.x="mu_code", by.y="mu_code", all.x = TRUE, all.y = TRUE)
head(xx)
xx<-xx[,c(1:4,6)]
colnames(xx)<-c("mu_code","other", "denmark", "norway", "italy")

xx<-merge(x=xx, y=test$NETHERLANDS, by.x="mu_code", by.y="mu_code", all.x = TRUE, all.y = TRUE)
head(xx)
xx<-xx[,c(1:5,7)]
colnames(xx)<-c("mu_code","other", "denmark", "norway", "italy", "netherlands")

xx<-merge(x=xx, y=test$FRANCE, by.x="mu_code", by.y="mu_code", all.x = TRUE, all.y = TRUE)
head(xx)
xx<-xx[,c(1:6,8)]
colnames(xx)<-c("mu_code","other", "denmark", "norway", "italy", "netherlands", "france")

xx<-merge(x=xx, y=test$GERMANY, by.x="mu_code", by.y="mu_code", all.x = TRUE, all.y = TRUE)
head(xx)
xx<-xx[,c(1:7,9)]
colnames(xx)<-c("mu_code","other", "denmark", "norway", "italy", "netherlands", "france", "germany")

xx<-merge(x=xx, y=test$'UNITED KINGDOM', by.x="mu_code", by.y="mu_code", all.x = TRUE, all.y = TRUE)
head(xx)
xx<-xx[,c(1:8,10)]
colnames(xx)<-c("mu_code","other", "denmark", "norway", "italy", "netherlands", "france", "germany", "united kingdom")

head(xx)
xx[is.na(xx)]<-0
sum(xx[,2:9])

# get names of sectors
sectors<-(names(xx[,2:9]))

# Merge with species loss data 
trase_endspp<-merge(xx, end_spp_impact[,c(1,5)], by.x="mu_code", by.y="cd_geocmu", all.x=TRUE) # add another region

trase_endspp$sum[is.na(trase_endspp$sum)] <- 0
trase_endspp$tot_bd_impact<-trase_endspp$sum
trase_endspp<- subset(trase_endspp, select = -sum)

# Perform function to remove NAs and calculate weighted impact
trase_impacts_endspp<-calc_impacts(trase_endspp)

# Now get colsums and put into df_master
##########
trase_impact_bysectors<-colSums(trase_impacts_endspp[,c(2:(ncol(trase_impacts_endspp)-2))])
table<-data.frame(trase_impact_bysectors)
table$country<-substring(rownames(table), regexpr("_", rownames(table)) + 1)
table$embedded_impact<-0

agg<-aggregate(df_bar$end_bd_impact,by=list(df_bar$consuming_region),FUN=sum)
sum(agg$x)

table$embedded_impact[which(table$country=="denmark")]<-agg$x[which(agg$Group.1=="denmark")]
table$embedded_impact[which(table$country=="other")]<-agg$x[which(agg$Group.1=="RoW")]
table$embedded_impact[which(table$country=="norway")]<-agg$x[which(agg$Group.1=="norway")]
table$embedded_impact[which(table$country=="italy")]<-agg$x[which(agg$Group.1=="italy")]
table$embedded_impact[which(table$country=="france")]<-agg$x[which(agg$Group.1=="france")]
table$embedded_impact[which(table$country=="germany")]<-agg$x[which(agg$Group.1=="germany")]
table$embedded_impact[which(table$country=="united kingdom")]<-agg$x[which(agg$Group.1=="greatbritain")]
table$embedded_impact[which(table$country=="netherlands")]<-agg$x[which(agg$Group.1=="netherlands")]

# Create datframe for plotting bar chart
# Splits out data into direct import impact ('trase' methods) and embedded impacts ('iota' method), then binds into df ('df_comparison')
df1<-table[,c(2,1)]
colnames(df1)<-c("country", "impact")
df1$metric<-"trase"
df2<-table[,c(2,3)]
colnames(df2)<-c("country", "impact")
df2$metric<-"iota"

df_comparison<-rbind(df1,df2)
df_comparison<-df_comparison[which(df_comparison$country!="other"),]
df_comparison$metric <-factor(df_comparison$metric, 
                        levels = c("trase", "iota"))
df_comparison$country <-factor(df_comparison$country, 
                         levels = c("germany", "united kingdom", "france", "netherlands","italy","denmark","norway"))
indexmax <- max(df_comparison$impact)

##############################################################################################
#########################
# Create plot (Fig. 1e in manuscript)
###########
# Create plot to compare impacts of direct import vs embedded consumption
comparison <-ggplot(df_comparison, aes(country, impact))
bars_comparison<-comparison +geom_bar(stat = "identity", aes(fill = df_comparison$metric), position = "dodge")+
  scale_fill_manual(values=c("#969696","#cccccc"), labels = c("Direct\nImports","Final\nConsumption"),
                    guide = guide_legend(keywidth=.8, keyheight=.8, title = "",title.theme=element_text(size = 6,face=c("bold"), colour = "black",angle = 0)))+
  scale_x_discrete(name=expression(''),labels=c("Germany", "Great\nBritain", "France", "Nether-\nlands","Italy","Denmark","Norway"))+
  scale_y_continuous(name="Relative biodiversity impact", breaks=c(0,indexmax/2,indexmax), labels=c("0","0.5","1"))+
  theme(axis.text=element_text(size=5),
        legend.position=c(0.0,0.97),
        axis.title=element_text(size=6),
        legend.text = element_text(size=5),
        plot.margin = unit(c(0.1,-0,-0.05,0.), "cm"))

#######################################################################################################################
#############################################################################################################################
# CODE FOR PRODUCING FIGURE 1d (Impact on endemic biodiversity, plotted against embedded consumption of Cerrado-sourced soy); 
#
############
##
# Read in data
# Columns: 
# gtap.code (code for consuming region: ADF, EU28, BRA etc);
# prop.glob.soy.consumption (proportion of all soy produced in the cerrado that consumed in this consuming region)
# prop.glob.impact (proportion of the total biodiversity impact in the cerrado that is attributed to soy consumed in this consuming region)
footprints<-read.csv(header=T, 
                     sep=",",
                     "FOOTPRINTS_by_country_sum_impacts_end_spp_SOMtable_v3.csv")
head(footprints)

# Set colours
colx<-c('yellow', # ADF
        "darkblue", # Brazil
        "darkorchid1", # China
        "cyan", # EU28
        "green", #India
        "red", # N.America
        "forestgreen", # RoW
        "slategray2") # S.America)

##############################################################################################
#########################
# Create plot (Fig. 1d in manuscript)
###########
sp<-ggplot(data=footprints, 
           aes(x = (prop.glob.soy.consumption*100), y = prop.glob.impact*100, colour=plot))+ 
  geom_abline(intercept = 0, slope = 1, col='gray')+
  geom_point(shape=19, size=2.5, alpha=1)

plot_impacts_of_consumption<-sp + 
  scale_color_manual(values=colx, 
                     guide = guide_legend(keywidth=.4, keyheight=.4, title = "",title.theme=element_text(size = 7,face=c("italic"), colour = "black",angle = 0)))+
  scale_x_continuous(name=expression('Cerrado soy consumption (% of global consumption)'), breaks=c(0,10,20,30,40), labels=c("0","10","20","30","40"))+
  scale_y_continuous(name="Biodiversity impact (% of global impact)", breaks=c(0,10,20,30,40), labels=c("0","10","20","30","40")) +
  theme(axis.text=element_text(size=5), axis.title=element_text(size=6), legend.text = element_text(size=5), plot.margin = unit(c(0.1,-0,-0.05,0.0), "cm"), legend.position = c(0,.88))

#######################################################################################################
#######################################################################################################
# Create plot
tiff(file= fig1_path,
     width=180,
     height=80,
     units="mm",
     res=600)
cowplot::plot_grid(plot_impacts_of_consumption,bars_comparison,bars_sectoral,labels=c("",""),ncol=3,nrow=1) # select which ones to plot.

dev.off()        


#######################################################################################################################
#############################################################################################################################
# CODE FOR PRODUCING FIGURE 3 (Chord diagrams showing impacts on likelihood of persistence due to soy expansion between 2000 and 2010 for two charismatic species and for all endemics.)
# Includes writing out data for Table S1
############
###
# Load packages 
rm(list=ls())

# Charge the circlize library
library(circlize)
library(png)

##########
#read in biodiversity data
# these .csv files detail for each municipality the summed losses for the species (or group of species) between 2000 and 2010.
# Column headings: CD_GEOCMU (municipality code); AREA (in this case, it is the marginal decline in probability of persistence, but could also be the raw values for decline in ESH)
anteater<-read.csv(header=T,
                   sep=",",
                   "anteater.csv")
manedwolf<-read.csv(header=T,
                    sep=",",
                    "manedwolf.csv")
endem<-read.csv(header=T,
                sep=",",
                "all_end_spp_munic_zonal.csv")
chordsfigure_path <- "biodiversity_losses_chorddiagram.tif"

# read in the data for bar chart to show scale of loss and historical losses
# columns: name (species common name); prop.orig (probability of persistence in pre-industrial landcover - i.e. always equals 1); prop.00, prop.10, prop.12 and prop.14 (the probability of persistence for each species in 2000, 2010, 2012, and 2014)
loss_scale<-read.csv(header=T,
                     sep=",",
                     "losses_final_June19.csv")

# Check biodiversity data
head(anteater)
head(manedwolf)
head(endem)

# Read in data from IOTA (hybridised MRIO) output for each sector
# read and then aggregate data for beef, meat, dairy and other sectors
# files contain columns: mu_code (municipality code); then a separate column for each of 140 countries or regions recording mass of soy (tons) consumed from each municipality (row)
df1<-read.csv(header=T, 
                   sep=",",
                   "BRA_mun_level_land_use_for_2011_GLOBAL_consump_ESTIMATE_cattle_meat.csv")
df2<-read.csv(header=T,
                    sep=",",
                    "BRA_mun_level_land_use_for_2011_GLOBAL_consump_ESTIMATE_dairy.csv")
df3<-read.csv(header=T,
                   sep=",",
                   "BRA_mun_level_land_use_for_2011_GLOBAL_consump_ESTIMATE_other_meat.csv")
df4<-read.csv(header=T,
                          sep=",",
                          "BRA_mun_level_land_use_for_2011_GLOBAL_consump_ESTIMATE_other_sectors.csv")

# bind the dataframes together by row and aggregate
all_sect <- aggregate(. ~ mu_code, rbind(df1,df2,df3,df4), sum)
head(all_sect)

# Read data for state and municipality codes
# Columns: mucode_ibge (municipality code); fed_code (the two-letter code denoting the state which the municipality is within)
codes<-read.csv(header=T,
                sep=",",
                "all_municipalities_codes.csv")

# Now re-scale the final consumption of soy (tons) to be weighted by loss of species habitat.
# Merge trade data with biodviersity impact data
bd_anteater<-merge(x = all_sect, y=anteater, by.x="mu_code", by.y="CD_GEOCMU", all.x=TRUE)    # ANTEATER
bd_manedwolf<-merge(x = all_sect, y=manedwolf, by.x="mu_code", by.y="CD_GEOCMU", all.x=TRUE)    # MANEDWOLF   
bd_endem<-merge(x = all_sect, y=endem, by.x="mu_code", by.y="CD_GEOCMU", all.x=TRUE)    # endemic spp   

#check data
View(bd_manedwolf)
View(bd_anteater)
View(bd_endem)

##########################################################################################
# Create functions and parameters to create chord diagrams

# set production region aggregation
c1 <- c("fed_code") # set (list of) columns (conditions) to aggregate on. i.e. aggregate according to the state code.

v1<-(names(beefdata[,2:141])) # get list of country codes from column names in IOTA output
v_DOM<-v1[v1 %in% c("BRA")] # Brazil (i.e. domestic)
v_SAM<-v1[v1 %in% c("ARG", # Rest of South America
                    "BOL",
                    "CHL",
                    "COL",
                    "ECU",
                    "PRY",
                    "PER",
                    "URY",
                    "VEN",
                    "XSM")]
v_NAM<-v1[v1 %in% c("MEX", # North America
                    "XNA",
                    "USA",
                    "CAN")]
v_EU<-v1[v1 %in% c("AUT", # European Union 28
                   "BEL",
                   "BGR",
                   "CYP",
                   "CZE",
                   "DEU",
                   "DNK",
                   "ESP",
                   "EST",
                   "FIN",
                   "FRA",
                   "GBR",
                   "GRC",
                   "HRV",
                   "HUN",
                   "IRL",
                   "ITA",
                   "LVA",
                   "LTU",
                   "LUX",
                   "MLT",
                   "NLD",
                   "POL",
                   "PRT",
                   "ROU",
                   "SVK",
                   "SVN",
                   "SWE")]
v_IND<-v1[v1 %in% c("IND")] # India
v_CHN<-v1[v1 %in% c("CHN", # China
                    "HKG")]
v_ROW<-v1[!v1 %in% c(v_IND, # Rest of world
                     v_SAM,
                     v_NAM,
                     v_EU,
                     v_DOM,
                     v_CHN)]

# Function to REPLACE NAs and Calculate weighted impact of consumption
calc_impacts<-function(x){
  x$AREA[is.na(x$AREA)] <- 0
  x$rowsum<-rowSums(x[,v1])
  x[v1] <- (x[v1]/x$rowsum) * x$AREA
  # replace NaN with zero
  x[is.na(x)] <- 0
  return<-x
}

# Function to aggregate by producing state and by consumption region                    
agg.chord<-function(x){
  df_chn<-aggregate(x[v_CHN],by=x[c1],FUN=sum)
  df_chn$China<-rowSums(df_chn[,v_CHN])
  
  df_dom<-aggregate(x[v_DOM],by=x[c1],FUN=sum)
  df_dom$Brazil<-df_dom$BRA
  
  df_nam<-aggregate(x[v_NAM],by=x[c1],FUN=sum)
  df_nam$N.America<-rowSums(df_nam[,v_NAM])
  
  df_sam<-aggregate(x[v_SAM],by=x[c1],FUN=sum)
  df_sam$S.America<-rowSums(df_sam[,v_SAM])
  
  df_eu<-aggregate(x[v_EU],by=x[c1],FUN=sum)
  df_eu$EU28<-rowSums(df_eu[,v_EU])
  
  df_ind<-aggregate(x[v_IND],by=x[c1],FUN=sum)
  df_ind$India<-df_ind$IND
  
  df_row<-aggregate(x[v_ROW],by=x[c1],FUN=sum)
  df_row$RoW<-rowSums(df_row[,v_ROW])
  
  data_agg<-merge(df_chn[, c(1,ncol(df_chn))], df_ind[, c(1,ncol(df_ind))], by.x="fed_code", by.y="fed_code", all.x=TRUE) # merge two regions
  data_agg<-merge(data_agg, df_dom[, c(1,ncol(df_dom))], by.x="fed_code", by.y="fed_code", all.x=TRUE) # add another region
  data_agg<-merge(data_agg, df_nam[, c(1,ncol(df_nam))], by.x="fed_code", by.y="fed_code", all.x=TRUE) # add another region
  data_agg<-merge(data_agg, df_sam[, c(1,ncol(df_sam))], by.x="fed_code", by.y="fed_code", all.x=TRUE) # add another region
  data_agg<-merge(data_agg, df_eu[, c(1,ncol(df_eu))], by.x="fed_code", by.y="fed_code", all.x=TRUE) # add another region
  data_agg<-merge(data_agg, df_row[, c(1,ncol(df_row))], by.x="fed_code", by.y="fed_code", all.x=TRUE) # add another region
  
  return<-data_agg
}

# Prepare final data for chord diagram
# this function removes states producing <=0 and converts dataframe to matrix
prep_chord<-function(x){  # prep data for chord diagram by 
  x$sum<-rowSums(x[2:8])
  dat<-subset.data.frame(x, 
                         x$sum>0, # i.e. exclude when state produces zero
                         select = c(1:8) # select consumption regions (columns) 1 to 8
  )
  dat<-droplevels(dat)
  row.names(dat) <- dat$fed_code
  matr<-data.matrix((dat[2:8]))
  return<-matr
}
##########################################################################################
## Process data
# 1) Replace NAs and calculate weighted impact of consumption
bd_manedwolf_imp<-calc_impacts(bd_manedwolf)
bd_anteater_imp<-calc_impacts(bd_anteater)
bd_endem_imp<-calc_impacts(bd_endem)

# 2) Add state codes
bd_manedwolf_imp<-merge(bd_manedwolf_imp, codes[, c(1,4)], by.x="mu_code", by.y="mucode_ibge", all.x=TRUE)
bd_anteater_imp<-merge(bd_anteater_imp, codes[, c(1,4)], by.x="mu_code", by.y="mucode_ibge", all.x=TRUE)
bd_endem_imp<-merge(bd_endem_imp, codes[, c(1,4)], by.x="mu_code", by.y="mucode_ibge", all.x=TRUE)


# 3) Aggregate by state and consumption region
bd_manedwolf_agg<-agg.chord(bd_manedwolf_imp)
bd_anteater_agg<-agg.chord(bd_anteater_imp)
bd_endem_agg<-agg.chord(bd_endem_imp)

# Remove states producing no soy and convert to matrix for plotting
m_manedwolf<-prep_chord(bd_manedwolf_agg)
m_anteater<-prep_chord(bd_anteater_agg)
m_endem<-prep_chord(bd_endem_agg)

# check data
colSums(m_manedwolf)
rowSums(m_manedwolf)
colSums(m_anteater)
rowSums(m_anteater)
colSums(m_endem)
rowSums(m_endem)

###########################################################
# DATA FOR TABLE S1
# Write .csv file with impacts of all 140 consuming regions/countries for every municipality
munic_impacts_by_consumingcountry_endemics<-subset(bd_endem_imp,select=-c(sum, rowsum))
write.csv(munic_impacts_by_consumingcountry_endemics, file = "munic_impacts_by_consumingcountry_endemics.csv")

# Write .csv file for sum of impacts (across all municipalities) for each of the 140 countries
countrysums<-(as.data.frame(colSums(munic_impacts_by_consumingcountry_endemics[,c(2:(ncol(munic_impacts_by_consumingcountry_endemics)-1))])))
colnames(countrysums)<-c("impact.endemicspecies")
countrysums$percent.global.consumption<-countrysums$impact.endemicspecies/(sum(countrysums$impact.endemicspecies))*100
write.csv(countrysums, file = "country_sum_impacts_endemic_spp.csv")

###########################################################
# Set up and run circlize library to create chord diagrams
##########
# Set variables for all plots
order_cons<-c("Brazil", # set the order of appearance for consuming countries 
              "S.America",
              "N.America",
              "EU28",
              "India",
              "China",
              "RoW")
grid_col = c(Brazil="grey", # set colours for consuming sectors and producing sectors
             S.America="grey",
             N.America="grey",
             EU28="grey",
             India="grey",
             China="grey",
             RoW="grey",
             BA="darkblue",
             DF="slategray2",
             GO="red",
             MA="cyan",
             MG="green",
             MS="darkorchid1",
             MT="forestgreen",
             PA="grey",
             PI="hotpink",
             PR="darkolivegreen4",
             RO="tan4",
             RR="lightpink3",
             RS="burlywood",
             SC="chocolate",
             SP="thistle4",
             TO="goldenrod4")
#
# Also for a plot of just giant anteater and maned wolf


################################################################
# Create plots

tiff(file= chordsfigure_path, # see script_dataprocessing_and_figs_STEP1_chords.R file for inputs, file paths and parameters
     width=178,
     height=178,
     units="mm",
     res=600
)
mycol<-adjustcolor("white",alpha.f=0.6)

# set layout
nf <- layout(matrix(c(1,2,3,4), 2, 2, byrow = TRUE), # use this for a 3 part layout (one row)
             respect = TRUE,
             widths=c(rep(4,2)),
             heights=c(rep(4,4)))
par(xpd=NA)

# 1) Chord diagram for Maned wolf
m<-m_manedwolf
# set local parameters
circos.par(gap.after = c(rep(3, nrow(m)-1), 9, rep(3, ncol(m)-1), 9), # set gaps between sectors 
           start.degree=-90, # set starting point (default is to have producing states at bottom and consumers top)
           cell.padding=c(0,0,0,0),
           canvas.xlim=c(-1,1),
           canvas.ylim=c(-1,1)
) 
order_prod<-rev(rownames(m))  # set the order of appearance for consuming countries (alphabetical)
chordDiagram(m,
             transparency = 0.5,
             order= c(order_prod, order_cons),
             grid.col = grid_col,
             annotationTrack = "grid",
             annotationTrackHeight = c(0.01),
             preAllocateTracks = list(track.height = min(strwidth(unlist(dimnames(m)))))
)
points(0,0,pch=21,cex=15,col=mycol,bg=mycol)
text(0,0,"Maned\nWolf",cex=1.2)
circos.track(track.index = 1, panel.fun = function(x, y) {
  circos.text(CELL_META$xcenter, CELL_META$ylim[1], CELL_META$sector.index, 
              facing = "clockwise", niceFacing = TRUE, adj = c(0, 0.5), cex=0.8)
}, bg.border = NA) # here set bg.border to NA is important
circos.clear()  # clear parameters

img<-readPNG("wolf_transparent.png")  # read in png silhouette of anteater to use as label
rasterImage(img,-1,0.82,-0.75,1)

# 2) Chord diagram for Giant Anteater
m<-m_anteater
# set local parameters
circos.par(gap.after = c(rep(3, nrow(m)-1), 9, rep(3, ncol(m)-1), 9), # set gaps between sectors 
           start.degree=-90, # set starting point (default is to have producing states at bottom and consumers top)
           cell.padding=c(0,0,0,0),
           canvas.xlim=c(-1,1),
           canvas.ylim=c(-1,1)
) 
chordDiagram(m,
             transparency = 0.5,
             order= c(order_prod, order_cons),
             grid.col = grid_col,
             annotationTrack = "grid",
             annotationTrackHeight = c(0.01),
             preAllocateTracks = list(track.height = min(strwidth(unlist(dimnames(m)))))
)
points(0,0,pch=21,cex=15,col=mycol,bg=mycol)
text(0,0,"Giant\nAnteater",cex=1.2)
circos.track(track.index = 1, panel.fun = function(x, y) {
  circos.text(CELL_META$xcenter, CELL_META$ylim[1], CELL_META$sector.index, 
              facing = "clockwise", niceFacing = TRUE, adj = c(0, 0.5), cex=0.8)
}, bg.border = NA) # here set bg.border to NA is important
circos.clear()  # clear parameters

img<-readPNG("anteater_transparent.png") # read in png silhouette of anteater to use as label
rasterImage(img,-1,0.84,-0.7,1)


# 3) Chord diagram for all endemic and near endemic species
m<-m_endem

# set local parameters
circos.par(gap.after = c(rep(3, nrow(m)-1), 9, rep(3, ncol(m)-1), 9), # set gaps between sectors 
           start.degree=-90, # set starting point (default is to have producing states at bottom and consumers top)
           cell.padding=c(0,0,0,0),
           canvas.xlim=c(-1,1),
           canvas.ylim=c(-1,1)
) 
chordDiagram(m,
             transparency = 0.5,
             order= c(order_prod, order_cons),
             grid.col = grid_col,
             annotationTrack = "grid",
             annotationTrackHeight = c(0.01),
             preAllocateTracks = list(track.height = min(strwidth(unlist(dimnames(m)))))
)
points(0,0,pch=21,cex=15,col=mycol,bg=mycol)
text(0,0,"Endemic\nspecies",cex=1.2)
circos.track(track.index = 1, panel.fun = function(x, y) {
  circos.text(CELL_META$xcenter, CELL_META$ylim[1], CELL_META$sector.index, 
              facing = "clockwise", niceFacing = TRUE, adj = c(0, 0.5), cex=0.8)
}, bg.border = NA) # here set bg.border to NA is important
circos.clear()  # clear parameters

# 4) Bar chart to show scale of loss and historical losses 


loss_scale$prop_orig<-0
df<-loss_scale
names(df) <- c("common_name", "prop_orig", "prop00", "prop10", "prop12", "prop14")

df$prop12<-df$prop12-df$prop14
df$prop10<-df$prop10-df$prop12-df$prop14
df$prop00<-df$prop00-df$prop10-df$prop12-df$prop14
df$prop_orig<-1-df$prop00-df$prop10-df$prop12-df$prop14

rownames(df)<-df$common_name
df<-df[,-1]

colnames(df)<-c("loss_prior2000","loss2000_2010", "loss2010_2012", "loss2012_2014", "remain2014")

df2<-t(df[,c(5,4,3,2,1)])
df2<-df2[,c(5,4,1,2,3,6)]

df2<-df2[,c(2,4,6)]
par(mar=c(4,3,3,1), mgp=c(3,0.4,0))

barplot(as.matrix(df2),
        col=c("gray50", "gray70","gray70", "red", "gray90"), 
        border=NA,
        cex.names=0.8,
        cex.axis = 0.7,
        las=3,
        names.arg=c("Maned\nWolf", "Giant\nAnteater", "Endemics"))

dev.off()
